# Supplementary material for: Design Strategies for Alkaline Exchange Membrane–Electrode Assemblies: Optimization for Fuel Cells and Electrolyzers
Source: Membranes (Basel). 2021 Sep 3;11(9):686. doi: 10.3390/membranes11090686 (PMC8467945; doi:10.3390/membranes11090686)
Supplement: Supplementary file 1 [file membranes-11-00686-s001.zip]

Archive with 1 entries (1 files):
- membranes-1302534-supplementary.xlsx
