# Supplementary material for: Design Strategies for Alkaline Exchange Membrane–Electrode Assemblies: Optimization for Fuel Cells and Electrolyzers
Source: Membranes (Basel). 2021 Sep 3;11(9):686. doi: 10.3390/membranes11090686 (PMC8467945; doi:10.3390/membranes11090686)
Supplement: Supplementary file 1 [file membranes-11-00686-s001.zip › membranes-1302534-supplementary.xlsx]

## Sheet: Sheet1
Ashdot et al. Data Availability document
Figure 3a-b																	Figure 3c						Figure 5							Figure 6						Figure 7											Figure 8
GDL|M				GDL|CCM				GDE|M				GDE|IL|M						Resistance					CCM		GDE		GDE+IL									Support substrate		Not crosslinked		90% TMHDA		100% TMHDA		not crosslinked + thick interlayer			No Interlayer		Interlayer 0.12 mg/cm2
Freq	z'	z"	q	Freq	z'	z"	q	Freq	z'	z"	q	Freq	z'	z"	q		R.H.	GDL|M	GDL|CCM	GDE|M	GDE|IL|M		J	V	J	V	J	V		TMA:TMHDA	TMA proportion	TMHDA proportion	IEC/IEC(TMA)	s / s(TMA)		V	J	V	J	V	J	V	J	V	J		V	J
10000000	27.29	-1.9743	-0.0722194	10000000	1.3544	-3.6386	-1.21446	10000000	1.3544	-3.6386	-1.21446	10000000	1.3544	-3.6386	-1.21446		90	0.187	0.13	0.1455	0.138		2462.5	0.18688	631.21	0.29949	1764.8	0.3926		00:80 (0.0 M : 0.8 M)	0	1	0.708333	0.20275		-0.083949	-409.17	-0.00086508	-46.313	-0.00013246	-46.342	-0.00027206	-3.4057	-0.00024964	-21.587		1.398	0	1.398
7943100	4.7563	12.799	1.215	7943100	2.7864	1.333	0.446215	7943100	3.0009	3.274	0.828893	7943100	3.0009	3.274	0.828893		80	0.253	0.1755	0.247	0.23		2428.6	0.24612	620.6	0.3079	1756.6	0.38204		20:80 (0.2 M : 0.8 M)	0.2	0.8	0.7375	0.23325		0.016641	-95.882	0.019029	-33.273	0.01985	-34.578	0.019682	-2.6472	0.019684	-16.348		1.398	0	1.398
6309200	0.40779	5.581	1.49786	6309200	0.77035	0.74102	0.765994	6309200	0.53058	1.5148	1.23389	6309200	0.28805	1.8707	1.41802		70	0.342	0.2125	0.3845	0.365		2741.3	0.33202	595.71	0.32947	1724.5	0.40131		40:60 (0.4 M : 0.6 M)	0.4	0.6	0.791667	0.35875		0.036259	-46.39	0.03889	-22.297	0.039674	-25.352	0.039503	-1.8228	0.03951	-12.138		1.398	0	1.398
5011500	0.11801	3.0414	1.53201	5011500	0.45547	0.3987	0.719034	5011500	0.28429	0.7708	1.21745	5011500	0.12254	0.91224	1.43727		60	0.515	0.2355	0.6	0.5885		2741.3	0.33202	577.62	0.34393	1692.6	0.41436		50:50 (0.5 M : 0.5 M)	0.5	0.5	0.829167	0.53825		0.056067	-6.0303	0.058674	-12.478	0.059511	-17.166	0.05936	-1.1326	0.059367	-8.2231		1.398	0	1.398
3980700	0.32911	1.8598	1.39565	3980700	0.363	0.24652	0.596574	3980700	0.2525	0.46036	1.06912	3980700	0.14786	0.52139	1.29446		50	0.9	0.2235	1.1	0.985		2743.8	0.37949	557.82	0.35924	1681.6	0.41956		60:40 (0.6 M : 0.4 M)	0.6	0.4	0.833333	0.491		0.076085	25.914	0.078499	-4.0748	0.079301	-10.096	0.079207	-0.62328	0.079203	-4.6362		1.398	0	1.398
3161900	0.327	1.2086	1.30656	3161900	0.32283	0.1688	0.48178	3161900	0.25326	0.30202	0.872985	3161900	0.18863	0.3336	1.05618								2644.5	0.40505	537.85	0.37422	1623.7	0.44458		80:20 (0.8 M : 0.2 M)	0.8	0.2	0.854167	0.569		0.096247	50.086	0.09836	2.5459	0.099155	-4.3425	0.099082	-0.22178	0.099013	-1.4381		1.398	0	1.398
2511500	0.34326	0.79411	1.16279	2511500	0.3061	0.12241	0.380422	2511500	0.26433	0.21404	0.680655	2511500	0.22157	0.22985	0.803738								2592.7	0.41915	533.04	0.37616	1580.3	0.46022		100:0 (0.8M)	1	0	1	1		0.11642	68.055	0.11826	7.3771	0.119	-0.097847	0.11895	0.08649	0.11889	1.2952		1.398	0	1.398
1994900	0.35642	0.48636	0.938374	1994900	0.29517	0.091358	0.300158	1994900	0.27082	0.15545	0.521081	1994900	0.24148	0.1652	0.599985								2550	0.43093	494.85	0.4043	1536.9	0.47369								0.13652	81.529	0.13813	10.679	0.13889	2.7095	0.13882	0.3024	0.13868	3.4507		1.398	0	1.398
1584600	0.36619	0.24252	0.584959	1584600	0.28901	0.06955	0.236159	1584600	0.27574	0.11497	0.395033	1584600	0.25609	0.12208	0.444841								2537.1	0.43437	473.79	0.41906	1498.9	0.48388								0.15665	91.989	0.15805	12.873	0.1587	4.3879	0.15866	0.44056	0.15858	4.9699		1.398	0	1.398
1258600	0.37156	0.023837	0.064066	1258600	0.28617	0.053866	0.186054	1258600	0.28024	0.086883	0.300634	1258600	0.26604	0.091313	0.330631								2423.3	0.46304	451.51	0.43405	1448	0.49822								0.17676	100.47	0.17794	14.414	0.17861	5.3677	0.17853	0.53903	0.17842	5.919		1.398	0	1.398
999740	0.37481	-0.18759	-0.464042	999740	0.28416	0.042169	0.147324	999740	0.28311	0.065792	0.228337	999740	0.27265	0.069999	0.251308								2359.5	0.4764	427.73	0.44964	1368.5	0.51867								0.19678	107.78	0.19777	15.543	0.19851	5.9426	0.19837	0.60243	0.19823	6.4733		1.398	0	1.397
794100	0.37602	-0.40419	-0.821488	794100	0.28311	0.033193	0.116711	794100	0.28561	0.050701	0.175688	794100	0.27711	0.053629	0.191166								2271.2	0.49277	425.27	0.44997	1314.1	0.53181								0.21678	114.4	0.21764	16.556	0.21836	6.3121	0.21822	0.6576	0.21814	6.7873		1.398	0	1.397
630760	0.38189	-0.64297	-1.03484	630760	0.28007	0.02582	0.0919314	630760	0.28492	0.037453	0.130702	630760	0.27801	0.041371	0.147727								2247	0.49746	382.76	0.47901	1243.2	0.54788								0.23672	120.58	0.2375	17.516	0.23821	6.5866	0.2381	0.70627	0.23799	6.9922		1.398	0	1.398
501020	0.39253	-0.91425	-1.16525	501020	0.27999	0.021155	0.075413	501020	0.28628	0.027899	0.0971468	501020	0.28023	0.032119	0.114119								2163.1	0.51047	358.22	0.49484	1193.6	0.55831								0.25672	126.59	0.25742	18.459	0.25809	6.8092	0.25796	0.75482	0.25785	7.1134		1.398	0	1.398
397960	0.4085	-1.2324	-1.25073	397960	0.27963	0.017384	0.062088	397960	0.28773	0.020366	0.0706638	397960	0.27986	0.024933	0.0888564								2008.6	0.53428	335.68	0.50925	1105.9	0.57781								0.27666	132.43	0.27729	19.39	0.27795	6.9992	0.2778	0.80237	0.27773	7.2019		1.398	0	1.398
316100	0.43371	-1.6181	-1.30892	316100	0.27952	0.014422	0.0515499	316100	0.28926	0.014236	0.0491756	316100	0.28091	0.019598	0.0696533								1891.5	0.55128	312.74	0.52391	1034	0.59315								0.29652	138.06	0.29714	20.312	0.29782	7.1697	0.29767	0.8332	0.29755	7.276		1.398	0	1.398
251080	0.46678	-2.0767	-1.3497	251080	0.27869	0.012458	0.0446723	251080	0.28986	0.0093007	0.0320759	251080	0.28155	0.016201	0.0574788								1802.1	0.56409	303.08	0.52972	969.76	0.60656								0.31645	143.95	0.317	21.184	0.31771	7.3218	0.31756	0.86265	0.31745	7.3295		1.398	0	1.398
199440	0.5098	-2.6354	-1.37971	199440	0.27796	0.011703	0.0420783	199440	0.28863	0.0051021	0.0176751	199440	0.2816	0.012844	0.0455792								1700.6	0.57733	273.19	0.54986	892.78	0.62273								0.33635	150.23	0.33687	21.921	0.33759	7.4412	0.33739	0.88537	0.33731	7.3662		1.398	0	1.398
158420	0.56625	-3.3225	-1.40199	158420	0.27477	0.010766	0.0391618	158420	0.28901	0.0013833	0.0047863	158420	0.28097	0.01095	0.0389524								1590.6	0.59204	245.96	0.56913	832.65	0.63518								0.35622	155.96	0.3568	22.587	0.35743	7.5819	0.35726	0.89897	0.3571	7.3758		1.398	0	1.398
125830	0.63961	-4.1672	-1.4185	125830	0.27254	0.0098536	0.036139	125830	0.28894	-0.0022962	-0.00794681	125830	0.28032	0.008496	0.0302989								1455.1	0.61013	225.58	0.58392	762.13	0.65008								0.37609	161.16	0.37666	23.096	0.37728	7.7245	0.3771	0.9117	0.37697	7.3855		1.398	0	1.398
99948	0.73779	-5.2153	-1.43026	99948	0.26999	0.0081201	0.0300665	99948	0.28795	-0.0066351	-0.0230385	99948	0.28009	0.0061004	0.0217767								1346.7	0.62463	205.64	0.5994	682.07	0.66787								0.39597	166.03	0.3965	23.402	0.39716	7.8411	0.39697	0.9253	0.39685	7.3933		1.398	0	1.398
79389	0.86685	-6.5193	-1.43861	79389	0.26735	0.00525	0.0196347	79389	0.28724	-0.012105	-0.0421175	79389	0.27808	0.0026697	0.00960018								1231.9	0.63999	199.13	0.60295	613.38	0.68297								0.4158	170.65	0.41639	23.717	0.41706	7.9448	0.41687	0.93866	0.41674	7.4091		1.398	0	1.398
63060	1.0447	-8.1363	-1.4431	63060	0.26439	0.00092862	0.0035123	63060	0.28719	-0.018913	-0.0657604	63060	0.27617	-0.0020991	-0.00760061								1136.7	0.65273	173.44	0.62465	548.18	0.69789								0.4357	174.83	0.43631	23.932	0.43695	8.0714	0.43677	0.96025	0.4366	7.4254		1.398	0	1.398
50089	1.302	-10.216	-1.44403	50089	0.26384	-0.004426	-0.0167737	50089	0.29056	-0.027478	-0.0942887	50089	0.2755	-0.0075091	-0.0272495								1024.6	0.66807	152.24	0.64389	504.06	0.70824								0.45555	179	0.45611	24.218	0.45679	8.2099	0.45659	0.98009	0.45647	7.4479		1.398	0	1.398
39786	1.6775	-12.646	-1.43892	39786	0.26501	-0.010306	-0.0388695	39786	0.29444	-0.037107	-0.125365	39786	0.27694	-0.014407	-0.0519752								897.44	0.68653	135.49	0.65934	441.29	0.72379								0.47535	182.81	0.47601	24.546	0.47666	8.3368	0.47647	1.0183	0.47628	7.4716		1.398	0	1.398
31602	2.1642	-15.72	-1.43398	31602	0.26886	-0.015737	-0.0584656	31602	0.30081	-0.045917	-0.151475	31602	0.28038	-0.02048	-0.0729142								799.52	0.70101	120.29	0.67473	369.94	0.74345								0.49513	186.31	0.49587	24.864	0.49653	8.4683	0.4963	1.0486	0.49616	7.4927		1.398	0	1.398
25102	2.7988	-19.536	-1.4285	25102	0.2733	-0.019766	-0.0721977	25102	0.30901	-0.054241	-0.173761	25102	0.28475	-0.025521	-0.0893872								705.08	0.71581	117.91	0.67551	318.58	0.75858								0.51499	189.61	0.5157	25.138	0.5164	8.6204	0.51614	1.0939	0.51601	7.5187		1.398	0	1.398
19939	3.7229	-24.123	-1.41767	19939	0.27814	-0.022592	-0.0810474	19939	0.31763	-0.062525	-0.194363	19939	0.29123	-0.030007	-0.102673								630.18	0.72781	92.899	0.70568	271.82	0.77383								0.53482	193.02	0.53566	25.43	0.53629	8.7591	0.53606	1.1307	0.53592	7.5384		1.398	0	1.398
15837	5.0825	-29.699	-1.4013	15837	0.28292	-0.024235	-0.0854517	15837	0.32782	-0.069902	-0.210086	15837	0.29624	-0.033734	-0.113385								532.11	0.74491	81.79	0.71875	231.88	0.78758								0.55461	196.49	0.55547	25.674	0.55616	8.9079	0.55588	1.176	0.55573	7.559		1.398	0	1.398
12580	6.702	-36.628	-1.38982	12580	0.28654	-0.025453	-0.0885962	12580	0.33667	-0.076915	-0.224603	12580	0.29997	-0.035395	-0.117452								440.51	0.76264	71.21	0.73349	231.88	0.78758								0.57441	199.68	0.57532	25.923	0.57599	9.0429	0.57571	1.2217	0.57561	7.5755		1.398	0	1.398
9992.2	8.9463	-44.61	-1.37288	9992.2	0.2911	-0.026687	-0.0914209	9992.2	0.34763	-0.085953	-0.242393	9992.2	0.3073	-0.038839	-0.125721								368.41	0.77816	61.802	0.74843	155.31	0.81998								0.5942	203.36	0.59517	26.115	0.59587	9.1881	0.59565	1.2604	0.59549	7.588		1.398	0	1.398
7936.9	11.796	-54.388	-1.35722	7936.9	0.29478	-0.028156	-0.0952264	7936.9	0.3584	-0.095437	-0.260247	7936.9	0.31267	-0.042503	-0.135108								305.01	0.79323	55.21	0.75961	125.92	0.83474								0.61401	206.98	0.61503	26.261	0.6157	9.3425	0.61556	1.2855	0.61531	7.5967		1.398	0	1.398
6304.3	15.436	-66.12	-1.34145	6304.3	0.29821	-0.029646	-0.0990876	6304.3	0.37044	-0.10665	-0.28032	6304.3	0.31855	-0.045984	-0.143364								268.87	0.80204	44.549	0.78001	98.132	0.85114								0.63381	210.59	0.63492	26.482	0.63561	9.4935	0.63536	1.3129	0.63519	7.6036		1.398	0	1.398
5007.6	20.065	-80.213	-1.32568	5007.6	0.30214	-0.031305	-0.103243	5007.6	0.38368	-0.11867	-0.299962	5007.6	0.32368	-0.050498	-0.154765								268.87	0.80204	38.112	0.79321	76.549	0.86568								0.65365	214.33	0.65477	26.513	0.65549	9.6316	0.65527	1.3398	0.65511	7.6106		1.398	0	1.398
3977.6	25.878	-97.08	-1.31029	3977.6	0.30605	-0.033762	-0.109871	3977.6	0.39909	-0.13274	-0.321096	3977.6	0.32982	-0.055434	-0.166517								152.34	0.83997	31.04	0.80988	68.565	0.87161								0.67353	218.01	0.67464	26.555	0.67533	9.7803	0.67513	1.3629	0.67494	7.6165		1.398	0	1.398
3159.4	33.294	-117.24	-1.2941	3159.4	0.30993	-0.03695	-0.11866	3159.4	0.41597	-0.14797	-0.341764	3159.4	0.3361	-0.061104	-0.179839								116.46	0.85497	25.4	0.82689	43.711	0.89449								0.69329	221.55	0.6945	26.595	0.69522	9.9129	0.69498	1.375	0.69477	7.6295		1.398	0	1.398
2509.5	43.034	-142.22	-1.27697	2509.5	0.31448	-0.040268	-0.127353	2509.5	0.4351	-0.16529	-0.363051	2509.5	0.34311	-0.06826	-0.196381								86.917	0.87033	23.87	0.83102	29.379	0.91259								0.71306	224.93	0.71437	26.577	0.71506	10.02	0.71482	1.3777	0.71465	7.6551		1.398	0	1.398
1993.3	55.272	-171.07	-1.25829	1993.3	0.31949	-0.044207	-0.137494	1993.3	0.45759	-0.18397	-0.382265	1993.3	0.35034	-0.076233	-0.214257								77.11	0.87505	18.433	0.85321	21.583	0.92359								0.73286	228.32	0.7342	26.508	0.73496	10.163	0.73465	1.3694	0.73452	7.6766		1.398	0	1.398
1583.3	71.069	-205.07	-1.23719	1583.3	0.3244	-0.048444	-0.148239	1583.3	0.48206	-0.20387	-0.400103	1583.3	0.35823	-0.085792	-0.235061								46.462	0.8967	19.166	0.86064	11.255	0.9423								0.7527	231.75	0.75413	26.351	0.75482	10.282	0.75455	1.3413	0.75444	7.6916		1.398	0	1.398
1257.7	91.605	-244.87	-1.21282	1257.7	0.32969	-0.053428	-0.160659	1257.7	0.51098	-0.22493	-0.414669	1257.7	0.36686	-0.095786	-0.255395								25.595	0.91938	16.187	0.87343	2.9135	0.96842								0.7725	234.31	0.77397	26.101	0.77472	10.392	0.77448	1.333	0.7743	7.7129		1.398	0	1.398
998.96	117.92	-290.7	-1.18544	998.96	0.33515	-0.059211	-0.174866	998.96	0.54131	-0.24804	-0.42967	998.96	0.37464	-0.10964	-0.284704								25.131	0.92288	10.694	0.88776	0.2116	0.98549								0.79225	236.68	0.79385	25.676	0.79453	10.517	0.7943	1.3403	0.79414	7.7318		1.398	0	1.398
793.48	151.63	-343.36	-1.15494	793.48	0.34042	-0.066343	-0.192473	793.48	0.57601	-0.27158	-0.440576	793.48	0.38499	-0.12672	-0.317982								13.705	0.93892	12.395	0.88739	2.6205	0.96612																			1.398	0	1.398
630.27	194.62	-402.37	-1.12029	630.27	0.34582	-0.07465	-0.212602	630.27	0.61407	-0.29749	-0.451135	630.27	0.39627	-0.14567	-0.35227								3.9308	0.96409	12.736	0.89312	0.065106	1.0042																			1.398	0	1.398
500.63	248.42	-466.85	-1.08178	500.63	0.35144	-0.084769	-0.236684	500.63	0.65522	-0.32447	-0.459806	500.63	0.41015	-0.16914	-0.391138								0.91149	0.9746	6.0386	0.93251	0.056968	1.0106																			1.398	0	1.398
397.65	314.4	-535.2	-1.03966	397.65	0.35672	-0.097459	-0.2667	397.65	0.69692	-0.35062	-0.466124	397.65	0.42497	-0.19677	-0.433629								0.60223	0.99625	0	0.97058	0.056968	1.0153																			1.398	0	1.398
315.86	392.7	-606.15	-0.995927	315.86	0.36273	-0.11363	-0.30358	315.86	0.74285	-0.38174	-0.474694	315.86	0.44329	-0.22966	-0.478007								2.7426	0.96464	2.3276	0.94962	0	1.0176																			1.398	0	1.398
250.89	483.81	-681.13	-0.953188	250.89	0.36931	-0.13392	-0.347875	250.89	0.79854	-0.41446	-0.478749	250.89	0.46505	-0.27251	-0.530047								48.797	0.9198	0.11394	0.9645	0.04883	1.0195																			1.398	0	1.398
199.28	581.61	-747.44	-0.90953	199.28	0.37649	-0.15924	-0.400141	199.28	0.83747	-0.45257	-0.495444	199.28	0.49288	-0.3143	-0.567666								31.886	0.9567	10.311	0.88588	0.073245	0.98428																			1.398	0	1.398
158.29	695.71	-822.01	-0.868424	158.29	0.38489	-0.19135	-0.461369	158.29	0.8949	-0.50549	-0.514178	158.29	0.52281	-0.36742	-0.612589								66.213	0.92215	14.185	0.87296	26.352	0.97465																			1.398	0	1.398
125.73	820.91	-895.87	-0.829034	125.73	0.39626	-0.23158	-0.528881	125.73	0.94601	-0.55105	-0.527452	125.73	0.56272	-0.42967	-0.652123								48.976	0.90319	8.708	0.88996	26.384	0.97452																			1.398	0	1.398
99.87	963.84	-971.78	-0.7895	99.87	0.41089	-0.28092	-0.599693	99.87	0.99645	-0.60532	-0.545899	99.87	0.60712	-0.4994	-0.688354								37.672	0.90285	11.825	0.89225	4.3947	0.97005																			1.398	0	1.398
79.327	1117.2	-1052.7	-0.755682	79.327	0.4306	-0.34176	-0.670877	79.327	1.0593	-0.68773	-0.575834	79.327	0.66474	-0.57338	-0.711742								60.134	0.88274	7.4791	0.89558	40.985	0.91063																			1.398	0	1.398
63.01	1301	-1127.2	-0.713944	63.01	0.45739	-0.41573	-0.73772	63.01	1.1168	-0.78418	-0.612179	63.01	0.72849	-0.6663	-0.74084								79.967	0.86976	13.062	0.88607	35.475	0.90713																			1.398	0	1.398
50.05	1500.1	-1197.4	-0.673651	50.05	0.49421	-0.50427	-0.795473	50.05	1.107	-0.88057	-0.671964	50.05	0.74489	-0.82833	-0.838386								97.757	0.86014	20.647	0.84798	34.01	0.91402																			1.398	0	1.398
39.755	1728.9	-1234	-0.619894	39.755	0.54592	-0.61005	-0.840819	39.755	1.2616	-1.0387	-0.688799	39.755	0.88401	-0.88531	-0.786133								139.12	0.83883	26.588	0.82537	34.01	0.91402																			1.398	0	1.398
31.578	1958.7	-1269.8	-0.57517	31.578	0.61637	-0.73152	-0.870621	31.578	1.3581	-1.2051	-0.725778	31.578	0.98011	-1.0078	-0.799326								175.7	0.82488	27.54	0.81816	60.972	0.8679																			1.398	0	1.398
25.082	2186.4	-1258.4	-0.522254	25.082	0.71176	-0.86902	-0.884554	25.082	1.4642	-1.4055	-0.764946	25.082	1.0828	-1.1556	-0.81791								220.59	0.80941	32.057	0.80888	82.409	0.84901																			1.45	0.038	1.398
19.923	2420.3	-1194.7	-0.458528	19.923	0.83965	-1.019	-0.881595	19.923	1.591	-1.6496	-0.803479	19.923	1.2054	-1.3296	-0.834353								254.88	0.79979	47.349	0.77209	105.21	0.83299																			1.45	0.038	1.449
15.825	2617.5	-1135.2	-0.409213	15.825	1.0144	-1.187	-0.863643	15.825	1.7509	-1.9357	-0.835484	15.825	1.3432	-1.535	-0.851939								297.76	0.78842	39.267	0.79486	129.2	0.81934																			1.45	0.038	1.449
12.57	2796.1	-1111.8	-0.378458	12.57	1.2229	-1.3433	-0.832281	12.57	1.946	-2.2759	-0.86338	12.57	1.5045	-1.7651	-0.864934								383.37	0.76736	46.348	0.76298	138.86	0.81461																			1.449	0.018	1.449
9.9844	2968.1	-1093.1	-0.352869	9.9844	1.4762	-1.4862	-0.788774	9.9844	2.1915	-2.6664	-0.882847	9.9844	1.6898	-2.038	-0.878534								457.33	0.75147	62.746	0.7366	190.81	0.78968																			1.449	0.018	1.45
7.9307	3057.2	-931.35	-0.29571	7.9307	1.7709	-1.606	-0.736605	7.9307	2.4943	-3.1089	-0.894649	7.9307	1.9093	-2.3509	-0.888686								533.31	0.7367	64.944	0.73173	228.9	0.7745																			1.45	0.016	1.45
6.2994	3299.3	-819.36	-0.243419	6.2994	2.1024	-1.6892	-0.676849	6.2994	2.8604	-3.5981	-0.899127	6.2994	2.163	-2.7083	-0.896875								572.44	0.73055	74.311	0.71361	270.4	0.75992																			1.45	0.016	1.449
5.0037	3368.2	-780.97	-0.22784	5.0037	2.4622	-1.7282	-0.611995	5.0037	3.2985	-4.1373	-0.897729	5.0037	2.4612	-3.1166	-0.902363								645.47	0.71793	77.322	0.69008	311.63	0.74677																			1.45	0.016	1.449
3.9744	3488.9	-672.61	-0.190449	3.9744	2.843	-1.7125	-0.542151	3.9744	3.8006	-4.7177	-0.892647	3.9744	2.8058	-3.581	-0.906183								795.19	0.69307	79.764	0.68586	334.53	0.74028																			1.45	0.016	1.449
3.1569	3666.7	-832.79	-0.223334	3.1569	3.2349	-1.6379	-0.468692	3.1569	4.3755	-5.3555	-0.885769	3.1569	3.2088	-4.107	-0.907562								894.44	0.67803	87.764	0.67385	420.91	0.71572																			1.449	0.014	1.449
2.5076	3668.6	-811.5	-0.217696	2.5076	3.6329	-1.496	-0.390631	2.5076	4.9995	-6.0462	-0.879877	2.5076	3.6693	-4.7049	-0.908439								993.61	0.66398	93.2	0.66463	479.22	0.70129																			1.449	0.014	1.45
1.9918	3911.5	-550.02	-0.1397	1.9918	4.0265	-1.2788	-0.307521	1.9918	5.6743	-6.8124	-0.876292	1.9918	4.2027	-5.378	-0.907462								1080	0.65181	106.27	0.64552	543.42	0.68621																			1.45	0.014	1.45
1.5821	4164.2	-658.52	-0.15684	1.5821	4.4082	-0.97752	-0.218219	1.5821	6.4592	-7.7685	-0.877164	1.5821	4.8612	-6.2105	-0.906669								1176.8	0.63903	116.81	0.63028	606.25	0.67212																			1.45	0.014	1.45
1.2567	4406.5	-615.99	-0.138891	1.2567	4.7702	-0.58519	-0.122066	1.2567	7.0768	-8.9795	-0.90335	1.2567	5.5415	-7.0915	-0.907483								1318.1	0.61982	127.87	0.61526	659.89	0.66177																			1.45	0.014	1.45
0.99818	4705.3	-1096.4	-0.228929	0.99818	5.1074	-0.092582	-0.018125	0.99818	7.7715	-9.9153	-0.906019	0.99818	6.2919	-8.084	-0.909418								1421.9	0.60597	139.34	0.60074	753.58	0.64166																			1.449	0.014	1.45
																							1559.2	0.58756	148.13	0.59061	825.03	0.62729																			1.449	0.014	1.45
																							1611.4	0.58088	165.32	0.57008	904.04	0.61212																			1.45	0.014	1.45
																							1758.5	0.56114	178.92	0.55523	939.39	0.60553																			1.45	0.014	1.45
																							1882.1	0.54373	193.33	0.53999	1051.9	0.58317																			1.449	0.014	1.45
																							1997.9	0.52684	208.49	0.52465	1130.3	0.56823																			1.449	0.014	1.449
																							2088.3	0.51358	211.74	0.52279	1212.9	0.5512																			1.449	0.014	1.449
																							2156.2	0.50281	239.58	0.49507	1280.1	0.5368																			1.449	0.014	1.449
																							2256.9	0.48553	256.69	0.47957	1330.6	0.5265																			1.449	0.012	1.449
																							2352.9	0.46577	273.11	0.46468	1401.2	0.50998																			1.449	0.012	1.449
																							2416.6	0.45093	291.29	0.44966	1480.5	0.49011																			1.449	0.012	1.45
																							2466	0.43601	293.35	0.44958	1534.1	0.47571																			1.45	0.012	1.45
																							2497.5	0.42424	327.75	0.4191	1584.8	0.45993																			1.45	0.012	1.449
																							2518.6	0.40619	344.93	0.40478	1606.3	0.45308																			1.45	0.012	1.449
																							2526	0.38653	363.12	0.39003	1664.8	0.43031																			1.45	0.012	1.45
																							2517.1	0.36984	380.4	0.37456	1693	0.41342																			1.45	0.014	1.45
																							2479.7	0.3563	387.97	0.3685																					1.45	0.014	1.45
																							2481.7	0.34211	411.05	0.34486																					1.449	0.014	1.45
																							2414.9	0.32542	425.91	0.32978																					1.449	0.014	1.45
																									439.75	0.31446																					1.45	0.012	1.45
																									453.16	0.29954																					1.45	0.012	1.45
																									457.5	0.29699																					1.45	0.012	1.449
																									478.02	0.26912																					1.449	0.012	1.449
																									489.76	0.25434																					1.449	0.012	1.449
																									500.9	0.23993																					1.449	0.012	1.449
																									512.91	0.22511																					1.449	0.012	1.45
																									514.76	0.22296																					1.45	0.012	1.45
																									536.28	0.19442																					1.45	0.012	1.45
																									548.63	0.17985																					1.45	0.014	1.45
																									561.1	0.16495																					1.45	0.014	1.45
																									574.56	0.14861																					1.45	0.014	1.45
																									582.76	0.14097																					1.449	0.012	1.45
																									598.65	0.11933																					1.449	0.012	1.45
																									610.65	0.10409																					1.45	0.012	1.45
																																															1.45	0.012	1.449
																																															1.45	0.014	1.449
																																															1.45	0.014	1.449
																																															1.45	0.014	1.5
																																															1.499	0.078	1.5
																																															1.499	0.078	1.5
																																															1.5	0.072	1.5
																																															1.5	0.072	1.5
																																															1.5	0.072	1.5
																																															1.5	0.072	1.499
																																															1.5	0.072	1.499
																																															1.5	0.072	1.5
																																															1.5	0.072	1.5
																																															1.5	0.072	1.5
																																															1.5	0.072	1.5
																																															1.5	0.072	1.5
																																															1.5	0.072	1.5
																																															1.5	0.072	1.5
																																															1.5	0.072	1.5
																																															1.5	0.072	1.5
																																															1.5	0.072	1.5
																																															1.5	0.072	1.5
																																															1.5	0.072	1.5
																																															1.5	0.072	1.5
																																															1.5	0.072	1.5
																																															1.5	0.072	1.5
																																															1.5	0.072	1.5
																																															1.5	0.072	1.5
																																															1.5	0.072	1.5
																																															1.5	0.072	1.499
																																															1.5	0.072	1.499
																																															1.5	0.072	1.5
																																															1.5	0.072	1.5
																																															1.5	0.072	1.5
																																															1.5	0.072	1.5
																																															1.5	0.072	1.5
																																															1.5	0.072	1.5
																																															1.5	0.072	1.5
																																															1.5	0.072	1.5
																																															1.5	0.072	1.5
																																															1.5	0.072	1.499
																																															1.5	0.072	1.499
																																															1.5	0.072	1.5
																																															1.5	0.072	1.5
																																															1.5	0.072	1.5
																																															1.5	0.072	1.5
																																															1.5	0.072	1.5
																																															1.5	0.072	1.5
																																															1.5	0.072	1.5
																																															1.5	0.072	1.499
																																															1.5	0.072	1.499
																																															1.5	0.072	1.5
																																															1.5	0.072	1.5
																																															1.549	0.188	1.5
																																															1.549	0.188	1.549
																																															1.549	0.184	1.549
																																															1.549	0.184	1.549
																																															1.551	0.184	1.549
																																															1.551	0.184	1.549
																																															1.549	0.182	1.549
																																															1.549	0.182	1.549
																																															1.549	0.182	1.549
																																															1.549	0.182	1.549
																																															1.549	0.182	1.549
																																															1.549	0.182	1.549
																																															1.549	0.182	1.549
																																															1.549	0.182	1.549
																																															1.549	0.182	1.549
																																															1.549	0.182	1.549
																																															1.549	0.182	1.549
																																															1.549	0.182	1.549
																																															1.551	0.18	1.549
																																															1.551	0.18	1.549
																																															1.551	0.18	1.549
																																															1.551	0.18	1.549
																																															1.551	0.18	1.549
																																															1.551	0.18	1.548
																																															1.549	0.18	1.548
																																															1.549	0.18	1.549
																																															1.549	0.18	1.549
																																															1.549	0.18	1.549
																																															1.549	0.18	1.549
																																															1.549	0.18	1.549
																																															1.549	0.18	1.549
																																															1.551	0.18	1.549
																																															1.551	0.18	1.549
																																															1.549	0.18	1.549
																																															1.549	0.18	1.549
																																															1.549	0.18	1.549
																																															1.549	0.18	1.549
																																															1.549	0.18	1.549
																																															1.549	0.18	1.549
																																															1.549	0.18	1.549
																																															1.549	0.18	1.549
																																															1.549	0.18	1.549
																																															1.549	0.18	1.549
																																															1.549	0.18	1.549
																																															1.549	0.18	1.549
																																															1.549	0.18	1.549
																																															1.549	0.18	1.549
																																															1.549	0.18	1.549
																																															1.549	0.18	1.549
																																															1.6	0.334	1.549
																																															1.6	0.334	1.6
																																															1.6	0.33	1.6
																																															1.6	0.33	1.6
																																															1.6	0.328	1.6
																																															1.6	0.328	1.6
																																															1.6	0.328	1.6
																																															1.6	0.326	1.6
																																															1.6	0.326	1.6
																																															1.6	0.324	1.6
																																															1.6	0.324	1.6
																																															1.6	0.322	1.6
																																															1.6	0.322	1.6
																																															1.6	0.322	1.6
																																															1.6	0.322	1.6
																																															1.6	0.322	1.6
																																															1.6	0.322	1.6
																																															1.6	0.322	1.598
																																															1.6	0.322	1.598
																																															1.6	0.322	1.6
																																															1.6	0.322	1.6
																																															1.6	0.322	1.598
																																															1.6	0.322	1.598
																																															1.6	0.322	1.6
																																															1.6	0.322	1.6
																																															1.6	0.322	1.6
																																															1.6	0.322	1.6
																																															1.6	0.322	1.6
																																															1.6	0.322	1.6
																																															1.6	0.322	1.6
																																															1.6	0.322	1.598
																																															1.6	0.322	1.598
																																															1.6	0.322	1.6
																																															1.6	0.32	1.6
																																															1.6	0.32	1.6
																																															1.6	0.32	1.6
																																															1.6	0.32	1.6
																																															1.6	0.32	1.598
																																															1.598	0.32	1.598
																																															1.598	0.32	1.6
																																															1.598	0.32	1.6
																																															1.598	0.32	1.6
																																															1.6	0.32	1.6
																																															1.6	0.32	1.6
																																															1.6	0.32	1.6
																																															1.6	0.32	1.6
																																															1.6	0.32	1.598
																																															1.6	0.32	1.598
																																															1.6	0.32	1.6
																																															1.6	0.32	1.6
																																															1.6	0.32	1.652
																																															1.65	0.506	1.652
																																															1.65	0.506	1.652
																																															1.65	0.506	1.65
																																															1.65	0.504	1.65
																																															1.65	0.504	1.65
																																															1.65	0.504	1.65
																																															1.65	0.504	1.65
																																															1.65	0.502	1.65
																																															1.65	0.502	1.65
																																															1.65	0.502	1.65
																																															1.65	0.502	1.65
																																															1.65	0.502	1.65
																																															1.65	0.502	1.65
																																															1.65	0.502	1.65
																																															1.65	0.5	1.65
																																															1.65	0.5	1.65
																																															1.65	0.5	1.65
																																															1.65	0.5	1.65
																																															1.65	0.5	1.65
																																															1.65	0.5	1.65
																																															1.65	0.5	1.65
																																															1.65	0.5	1.65
																																															1.65	0.5	1.65
																																															1.65	0.498	1.65
																																															1.65	0.498	1.65
																																															1.65	0.5	1.65
																																															1.65	0.5	1.65
																																															1.65	0.5	1.65
																																															1.65	0.5	1.65
																																															1.65	0.5	1.65
																																															1.65	0.5	1.65
																																															1.65	0.5	1.65
																																															1.65	0.5	1.65
																																															1.65	0.5	1.65
																																															1.65	0.498	1.65
																																															1.65	0.498	1.65
																																															1.65	0.5	1.65
																																															1.65	0.5	1.65
																																															1.65	0.5	1.65
																																															1.65	0.5	1.65
																																															1.65	0.498	1.65
																																															1.65	0.498	1.65
																																															1.65	0.498	1.65
																																															1.65	0.498	1.65
																																															1.65	0.498	1.65
																																															1.65	0.498	1.65
																																															1.65	0.498	1.65
																																															1.65	0.498	1.65
																																															1.65	0.498	1.65
																																															1.65	0.498	1.65
																																															1.701	0.712	1.65
																																															1.701	0.712	1.701
																																															1.701	0.71	1.701
																																															1.701	0.71	1.701
																																															1.701	0.708	1.701
																																															1.701	0.708	1.701
																																															1.701	0.706	1.701
																																															1.701	0.706	1.701
																																															1.701	0.706	1.701
																																															1.701	0.708	1.701
																																															1.701	0.708	1.701
																																															1.701	0.708	1.701
																																															1.701	0.708	1.701
																																															1.701	0.708	1.701
																																															1.701	0.708	1.701
																																															1.701	0.708	1.701
																																															1.701	0.708	1.701
																																															1.701	0.708	1.701
																																															1.701	0.708	1.701
																																															1.701	0.708	1.701
																																															1.701	0.708	1.701
																																															1.701	0.708	1.701
																																															1.701	0.708	1.701
																																															1.701	0.708	1.701
																																															1.701	0.708	1.701
																																															1.701	0.708	1.701
																																															1.701	0.708	1.701
																																															1.701	0.708	1.701
																																															1.701	0.708	1.701
																																															1.701	0.708	1.701
																																															1.701	0.708	1.701
																																															1.701	0.706	1.701
																																															1.701	0.706	1.701
																																															1.702	0.706	1.701
																																															1.702	0.706	1.701
																																															1.701	0.708	1.701
																																															1.701	0.708	1.701
																																															1.701	0.708	1.701
																																															1.701	0.706	1.701
																																															1.701	0.706	1.701
																																															1.701	0.708	1.701
																																															1.701	0.708	1.701
																																															1.701	0.706	1.701
																																															1.701	0.706	1.701
																																															1.701	0.706	1.701
																																															1.701	0.706	1.701
																																															1.701	0.706	1.701
																																															1.701	0.706	1.701
																																															1.701	0.706	1.701
																																															1.751	0.934	1.701
																																															1.751	0.934	1.752
																																															1.751	0.934	1.752
																																															1.751	0.934	1.751
																																															1.751	0.934	1.751
																																															1.751	0.934	1.751
																																															1.751	0.934	1.751
																																															1.751	0.932	1.751
																																															1.751	0.932	1.751
																																															1.751	0.932	1.751
																																															1.751	0.932	1.751
																																															1.751	0.932	1.751
																																															1.751	0.932	1.751
																																															1.751	0.932	1.751
																																															1.751	0.932	1.751
																																															1.751	0.932	1.751
																																															1.751	0.932	1.751
																																															1.751	0.932	1.752
																																															1.751	0.932	1.752
																																															1.751	0.932	1.751
																																															1.752	0.932	1.751
																																															1.752	0.932	1.751
																																															1.751	0.932	1.751
																																															1.751	0.932	1.751
																																															1.751	0.932	1.752
																																															1.751	0.932	1.752
																																															1.751	0.932	1.751
																																															1.751	0.934	1.751
																																															1.751	0.934	1.751
																																															1.751	0.934	1.751
																																															1.751	0.934	1.752
																																															1.751	0.932	1.752
																																															1.751	0.932	1.751
																																															1.751	0.932	1.751
																																															1.751	0.932	1.751
																																															1.751	0.932	1.752
																																															1.751	0.932	1.752
																																															1.751	0.932	1.751
																																															1.751	0.934	1.751
																																															1.751	0.934	1.751
																																															1.751	0.932	1.751
																																															1.751	0.932	1.751
																																															1.751	0.932	1.751
																																															1.752	0.932	1.751
																																															1.752	0.932	1.752
																																															1.751	0.932	1.752
																																															1.751	0.932	1.751
																																															1.751	0.932	1.751
																																															1.751	0.932	1.751
																																															1.751	0.932	1.751
																																															1.751	0.932	1.751
																																															1.751	0.932	1.8
																																															1.801	1.17	1.8
																																															1.801	1.17	1.8
																																															1.8	1.17	1.8
																																															1.8	1.17	1.8
																																															1.8	1.17	1.8
																																															1.8	1.17	1.8
																																															1.8	1.17	1.8
																																															1.8	1.168	1.8
																																															1.8	1.168	1.8
																																															1.8	1.168	1.8
																																															1.8	1.168	1.8
																																															1.8	1.168	1.8
																																															1.8	1.168	1.8
																																															1.801	1.166	1.8
																																															1.801	1.166	1.8
																																															1.801	1.168	1.8
																																															1.801	1.168	1.8
																																															1.801	1.168	1.8
																																															1.8	1.168	1.8
																																															1.8	1.168	1.8
																																															1.8	1.166	1.8
																																															1.8	1.166	1.8
																																															1.8	1.166	1.8
																																															1.8	1.166	1.8
																																															1.8	1.166	1.8
																																															1.8	1.166	1.8
																																															1.8	1.166	1.8
																																															1.8	1.166	1.8
																																															1.8	1.166	1.8
																																															1.801	1.166	1.8
																																															1.801	1.166	1.8
																																															1.801	1.168	1.8
																																															1.801	1.168	1.801
																																															1.8	1.168	1.801
																																															1.8	1.168	1.8
																																															1.801	1.17	1.8
																																															1.801	1.17	1.8
																																															1.801	1.17	1.8
																																															1.8	1.17	1.8
																																															1.8	1.17	1.8
																																															1.8	1.168	1.8
																																															1.8	1.168	1.8
																																															1.8	1.17	1.8
																																															1.8	1.17	1.8
																																															1.801	1.168	1.8
																																															1.801	1.168	1.8
																																															1.801	1.168	1.8
																																															1.8	1.17	1.8
																																															1.8	1.17	1.8
																																															1.852	1.424	1.8
																																															1.852	1.424	1.85
																																															1.852	1.424	1.85
																																															1.852	1.424	1.85
																																															1.852	1.424	1.85
																																															1.85	1.424	1.85
																																															1.85	1.424	1.85
																																															1.85	1.426	1.85
																																															1.85	1.426	1.85
																																															1.85	1.424	1.85
																																															1.85	1.424	1.85
																																															1.85	1.424	1.85
																																															1.85	1.424	1.85
																																															1.85	1.424	1.85
																																															1.852	1.424	1.85
																																															1.852	1.424	1.85
																																															1.85	1.424	1.85
																																															1.85	1.424	1.85
																																															1.852	1.424	1.85
																																															1.852	1.424	1.852
																																															1.85	1.424	1.852
																																															1.85	1.424	1.85
																																															1.85	1.424	1.85
																																															1.852	1.424	1.85
																																															1.852	1.424	1.85
																																															1.85	1.424	1.85
																																															1.85	1.424	1.85
																																															1.85	1.422	1.85
																																															1.85	1.422	1.85
																																															1.852	1.424	1.85
																																															1.852	1.424	1.85
																																															1.852	1.424	1.85
																																															1.85	1.424	1.85
																																															1.85	1.424	1.85
																																															1.852	1.424	1.85
																																															1.852	1.424	1.849
																																															1.85	1.424	1.849
																																															1.85	1.424	1.85
																																															1.852	1.424	1.85
																																															1.852	1.424	1.85
																																															1.852	1.424	1.85
																																															1.852	1.424	1.85
																																															1.852	1.424	1.852
																																															1.85	1.424	1.852
																																															1.85	1.424	1.85
																																															1.85	1.424	1.85
																																															1.85	1.424	1.85
																																															1.852	1.424	1.85
																																															1.852	1.424	1.85
																																															1.852	1.424	1.85
																																															1.902	1.692	1.85
																																															1.902	1.692	1.901
																																															1.902	1.692	1.901
																																															1.902	1.692	1.901
																																															1.901	1.69	1.901
																																															1.901	1.69	1.902
																																															1.902	1.69	1.902
																																															1.902	1.69	1.902
																																															1.902	1.69	1.901
																																															1.902	1.692	1.901
																																															1.902	1.692	1.902
																																															1.902	1.69	1.902
																																															1.902	1.69	1.901
																																															1.902	1.69	1.901
																																															1.902	1.69	1.902
																																															1.901	1.69	1.902
																																															1.901	1.69	1.902
																																															1.901	1.69	1.902
																																															1.901	1.69	1.902
																																															1.901	1.69	1.902
																																															1.902	1.692	1.902
																																															1.902	1.692	1.902
																																															1.901	1.692	1.902
																																															1.901	1.692	1.902
																																															1.902	1.692	1.902
																																															1.902	1.692	1.902
																																															1.902	1.692	1.902
																																															1.901	1.69	1.902
																																															1.901	1.69	1.902
																																															1.902	1.69	1.902
																																															1.902	1.69	1.902
																																															1.901	1.69	1.902
																																															1.901	1.69	1.901
																																															1.901	1.69	1.901
																																															1.901	1.69	1.902
																																															1.902	1.69	1.902
																																															1.902	1.69	1.902
																																															1.902	1.69	1.902
																																															1.902	1.688	1.902
																																															1.902	1.688	1.901
																																															1.902	1.692	1.901
																																															1.902	1.692	1.901
																																															1.902	1.692	1.901
																																															1.902	1.692	1.902
																																															1.901	1.694	1.902
																																															1.901	1.694	1.902
																																															1.901	1.694	1.902
																																															1.901	1.69	1.902
																																															1.901	1.69	1.901
																																															1.953	1.964	1.901
																																															1.953	1.964	1.901
																																															1.953	1.964	1.951
																																															1.953	1.96	1.951
																																															1.953	1.96	1.953
																																															1.953	1.962	1.953
																																															1.953	1.962	1.953
																																															1.953	1.96	1.953
																																															1.953	1.96	1.953
																																															1.953	1.96	1.953
																																															1.953	1.96	1.953
																																															1.951	1.96	1.953
																																															1.951	1.96	1.953
																																															1.951	1.96	1.953
																																															1.953	1.96	1.953
																																															1.953	1.96	1.953
																																															1.953	1.958	1.953
																																															1.953	1.958	1.953
																																															1.953	1.958	1.953
																																															1.953	1.958	1.953
																																															1.953	1.96	1.953
																																															1.953	1.96	1.953
																																															1.953	1.96	1.953
																																															1.951	1.958	1.953
																																															1.951	1.958	1.953
																																															1.951	1.96	1.953
																																															1.951	1.96	1.953
																																															1.953	1.96	1.953
																																															1.953	1.96	1.953
																																															1.953	1.958	1.953
																																															1.953	1.958	1.953
																																															1.953	1.958	1.953
																																															1.953	1.958	1.953
																																															1.953	1.958	1.953
																																															1.951	1.958	1.953
																																															1.951	1.958	1.953
																																															1.953	1.958	1.953
																																															1.953	1.958	1.953
																																															1.953	1.956	1.953
																																															1.953	1.956	1.953
																																															1.951	1.956	1.953
																																															1.951	1.956	1.953
																																															1.951	1.956	1.953
																																															1.953	1.956	1.953
																																															1.953	1.956	1.953
																																															1.953	1.954	1.953
																																															1.953	1.954	1.953
																																															1.953	1.954	1.953
																																															1.953	1.954	1.953
																																															1.953	1.954	1.953
																																															1.953	1.954	1.953
																																															1.953	1.954	2.001
																																															2.001	2.22	2.001
																																															2.001	2.22	2.001
																																															2.001	2.224	2.001
																																															2.001	2.224	2.001
																																															2.001	2.224	2.001
																																															2.001	2.224	2.001
																																															2.001	2.224	2
																																															2.001	2.224	2
																																															2.001	2.224	2.001
																																															2.001	2.222	2.001
																																															2.001	2.222	2.001
																																															2	2.22	2.001
																																															2	2.22	2
																																															2	2.218	2
																																															2	2.218	2
																																															2	2.22	2
																																															2	2.22	2
																																															2	2.22	2.003
																																															2.001	2.222	2.003
																																															2.001	2.222	2
																																															2.001	2.22	2
																																															2.001	2.22	2
																																															2.001	2.22	2
																																															2.001	2.22	2.001
																																															2.001	2.218	2.001
																																															2.001	2.218	2.001
																																															2.001	2.218	2.001
																																															2	2.222	2.001
																																															2	2.222	2.001
																																															2.001	2.222	2.001
																																															2.001	2.222	2
																																															2.001	2.222	2
																																															2.001	2.222	2.001
																																															2	2.22	2.001
																																															2	2.22	2.001
																																															2	2.22	2.001
																																															2	2.22	2.001
																																															2	2.22	2.001
																																															2.001	2.222	2.001
																																															2.001	2.222	2.001
																																															2	2.222	2.001
																																															2	2.222	2.001
																																															2.001	2.22	2.001
																																															2.001	2.22	2.001
																																															2.001	2.222	2.001
																																															2.001	2.222	2.001
																																															2.001	2.222	2.001
																																															2.001	2.222	2.001
																																															2.001	2.222	2.001
																																															2.052	2.5	2.001
																																															2.052	2.5	2.001
																																															2.052	2.5	2.001
																																															2.052	2.5	2.001
																																															2.052	2.5	2.001
																																															2.052	2.498	2.001
																																															2.052	2.498	2.001
																																															2.052	2.498	2.001
																																															2.052	2.498	2.001
																																															2.053	2.498	2.001
																																															2.053	2.498	2.001
																																															2.052	2.494	2.001
																																															2.052	2.494	2.001
																																															2.052	2.498	2.001
																																															2.052	2.498	2.001
																																															2.052	2.498	2.001
																																															2.053	2.498	2.001
																																															2.053	2.498	2.001
																																															2.052	2.496	2.001
																																															2.052	2.496	2.001
																																															2.052	2.498	2.001
																																															2.052	2.498	2.001
																																															2.052	2.496	2.001
																																															2.052	2.496	2.001
																																															2.052	2.496	2.001
																																															2.052	2.496	2.001
																																															2.052	2.496	2
																																															2.052	2.492	2
																																															2.052	2.492	2.001
																																															2.052	2.492	2.001
																																															2.052	2.492	2.001
																																															2.052	2.494	2.001
																																															2.052	2.494	2.001
																																															2.052	2.49	2.001
																																															2.052	2.49	2.001
																																															2.052	2.49	2.001
																																															2.053	2.492	2.001
																																															2.053	2.492	2.001
																																															2.053	2.494	2.001
																																															2.053	2.494	2.001
																																															2.053	2.49	2.001
																																															2.053	2.49	2.001
																																															2.052	2.494	2.001
																																															2.052	2.494	2.001
																																															2.052	2.49	2.001
																																															2.052	2.49	2.001
																																															2.052	2.49	2.001
																																															2.052	2.49	2.001
																																															2.052	2.49	2.001
																																															2.104	2.768	2.001
																																															2.104	2.768	1.951
																																															2.104	2.768	1.951
																																															2.102	2.768	1.951
																																															2.102	2.768	1.953
																																															2.102	2.766	1.953
																																															2.102	2.766	1.951
																																															2.102	2.762	1.951
																																															2.102	2.762	1.953
																																															2.101	2.764	1.953
																																															2.101	2.764	1.953
																																															2.101	2.764	1.953
																																															2.102	2.764	1.953
																																															2.102	2.764	1.951
																																															2.104	2.764	1.951
																																															2.104	2.764	1.951
																																															2.102	2.76	1.951
																																															2.102	2.76	1.951
																																															2.102	2.76	1.951
																																															2.102	2.76	1.953
																																															2.104	2.756	1.953
																																															2.104	2.756	1.953
																																															2.104	2.756	1.953
																																															2.102	2.754	1.953
																																															2.102	2.754	1.953
																																															2.102	2.754	1.953
																																															2.102	2.754	1.953
																																															2.102	2.758	1.953
																																															2.102	2.758	1.951
																																															2.104	2.752	1.951
																																															2.104	2.752	1.953
																																															2.102	2.756	1.953
																																															2.102	2.756	1.953
																																															2.102	2.756	1.951
																																															2.102	2.752	1.951
																																															2.102	2.752	1.953
																																															2.104	2.75	1.953
																																															2.104	2.75	1.953
																																															2.102	2.754	1.953
																																															2.102	2.754	1.953
																																															2.104	2.752	1.953
																																															2.104	2.752	1.953
																																															2.104	2.752	1.953
																																															2.104	2.754	1.953
																																															2.104	2.754	1.953
																																															2.102	2.75	1.953
																																															2.102	2.75	1.951
																																															2.102	2.75	1.951
																																															2.102	2.75	1.951
																																															2.104	2.75	1.951
																																															2.104	2.75	1.951
																																															2.104	2.75	1.902
																																															2.153	3.028	1.902
																																															2.153	3.028	1.902
																																															2.153	3.026	1.902
																																															2.153	3.026	1.901
																																															2.153	3.022	1.901
																																															2.153	3.022	1.901
																																															2.153	3.024	1.902
																																															2.153	3.024	1.902
																																															2.153	3.024	1.902
																																															2.153	3.02	1.902
																																															2.153	3.02	1.901
																																															2.153	3.02	1.901
																																															2.153	3.02	1.901
																																															2.153	3.018	1.901
																																															2.153	3.018	1.901
																																															2.154	3.016	1.901
																																															2.154	3.016	1.901
																																															2.154	3.016	1.902
																																															2.153	3.018	1.902
																																															2.153	3.018	1.902
																																															2.153	3.018	1.902
																																															2.153	3.018	1.902
																																															2.151	3.014	1.902
																																															2.151	3.014	1.902
																																															2.153	3.018	1.902
																																															2.153	3.018	1.902
																																															2.153	3.014	1.901
																																															2.153	3.014	1.901
																																															2.153	3.014	1.901
																																															2.153	3.01	1.901
																																															2.153	3.01	1.902
																																															2.153	3.018	1.902
																																															2.153	3.018	1.902
																																															2.153	3.01	1.902
																																															2.153	3.01	1.902
																																															2.153	3.01	1.902
																																															2.153	3.01	1.902
																																															2.153	3.01	1.902
																																															2.153	3.01	1.902
																																															2.153	3.01	1.902
																																															2.153	3.008	1.902
																																															2.153	3.008	1.902
																																															2.153	3.008	1.902
																																															2.153	3.008	1.901
																																															2.153	3.014	1.901
																																															2.153	3.014	1.901
																																															2.153	3.012	1.901
																																															2.153	3.012	1.901
																																															2.153	3.012	1.901
																																															2.203	3.282	1.852
																																															2.203	3.282	1.852
																																															2.201	3.268	1.852
																																															2.201	3.268	1.852
																																															2.203	3.274	1.85
																																															2.203	3.274	1.85
																																															2.203	3.274	1.852
																																															2.201	3.27	1.852
																																															2.201	3.27	1.852
																																															2.201	3.268	1.85
																																															2.201	3.268	1.85
																																															2.201	3.274	1.852
																																															2.201	3.274	1.852
																																															2.201	3.264	1.85
																																															2.201	3.264	1.85
																																															2.201	3.264	1.852
																																															2.201	3.264	1.852
																																															2.201	3.264	1.852
																																															2.201	3.262	1.85
																																															2.201	3.262	1.85
																																															2.2	3.258	1.852
																																															2.2	3.258	1.852
																																															2.201	3.258	1.85
																																															2.201	3.258	1.85
																																															2.203	3.256	1.852
																																															2.203	3.256	1.852
																																															2.203	3.256	1.85
																																															2.201	3.26	1.85
																																															2.201	3.26	1.85
																																															2.201	3.256	1.852
																																															2.201	3.256	1.852
																																															2.201	3.248	1.852
																																															2.201	3.248	1.852
																																															2.201	3.248	1.852
																																															2.201	3.248	1.852
																																															2.2	3.252	1.852
																																															2.2	3.252	1.852
																																															2.2	3.252	1.852
																																															2.201	3.246	1.852
																																															2.201	3.246	1.852
																																															2.201	3.25	1.85
																																															2.201	3.25	1.85
																																															2.201	3.246	1.85
																																															2.201	3.246	1.85
																																															2.201	3.25	1.852
																																															2.201	3.25	1.852
																																															2.201	3.244	1.852
																																															2.201	3.244	1.852
																																															2.201	3.244	1.852
																																															2.201	3.246	1.8
																																															2.201	3.246	1.8
																																															2.201	3.24	1.8
																																															2.201	3.24	1.8
																																															2.201	3.24	1.8
																																															2.201	3.238	1.801
																																															2.201	3.238	1.801
																																															2.201	3.238	1.8
																																															2.201	3.238	1.8
																																															2.201	3.238	1.801
																																															2.201	3.238	1.801
																																															2.203	3.238	1.8
																																															2.203	3.238	1.8
																																															2.203	3.238	1.8
																																															2.201	3.236	1.8
																																															2.201	3.236	1.8
																																															2.201	3.238	1.801
																																															2.201	3.238	1.801
																																															2.201	3.236	1.801
																																															2.201	3.236	1.801
																																															2.201	3.234	1.8
																																															2.201	3.234	1.8
																																															2.201	3.236	1.8
																																															2.201	3.236	1.8
																																															2.201	3.236	1.8
																																															2.201	3.236	1.801
																																															2.201	3.236	1.801
																																															2.201	3.232	1.801
																																															2.201	3.232	1.801
																																															2.201	3.238	1.8
																																															2.201	3.238	1.8
																																															2.201	3.236	1.801
																																															2.201	3.236	1.801
																																															2.201	3.234	1.801
																																															2.201	3.234	1.801
																																															2.201	3.234	1.801
																																															2.201	3.232	1.801
																																															2.201	3.232	1.801
																																															2.201	3.234	1.8
																																															2.201	3.234	1.8
																																															2.201	3.234	1.801
																																															2.201	3.234	1.801
																																															2.201	3.232	1.801
																																															2.201	3.232	1.801
																																															2.201	3.236	1.801
																																															2.201	3.236	1.8
																																															2.201	3.236	1.8
																																															2.2	3.236	1.8
																																															2.2	3.236	1.8
																																															2.2	3.236	1.8
																																															2.2	3.236	1.751
																																															2.2	3.236	1.751
																																															2.154	2.966	1.751
																																															2.154	2.966	1.751
																																															2.153	2.968	1.751
																																															2.153	2.968	1.751
																																															2.154	2.966	1.751
																																															2.154	2.966	1.751
																																															2.153	2.966	1.751
																																															2.153	2.966	1.751
																																															2.153	2.962	1.751
																																															2.153	2.962	1.751
																																															2.153	2.962	1.751
																																															2.153	2.96	1.751
																																															2.153	2.96	1.751
																																															2.154	2.964	1.751
																																															2.154	2.964	1.751
																																															2.153	2.962	1.751
																																															2.153	2.962	1.751
																																															2.153	2.958	1.751
																																															2.153	2.958	1.751
																																															2.153	2.958	1.751
																																															2.153	2.958	1.751
																																															2.153	2.958	1.751
																																															2.153	2.956	1.751
																																															2.153	2.956	1.751
																																															2.154	2.96	1.751
																																															2.154	2.96	1.751
																																															2.153	2.958	1.751
																																															2.153	2.958	1.751
																																															2.154	2.96	1.751
																																															2.154	2.96	1.751
																																															2.154	2.96	1.751
																																															2.154	2.954	1.751
																																															2.154	2.954	1.751
																																															2.153	2.96	1.751
																																															2.153	2.96	1.751
																																															2.153	2.962	1.751
																																															2.153	2.962	1.751
																																															2.151	2.96	1.751
																																															2.151	2.96	1.751
																																															2.153	2.962	1.751
																																															2.153	2.962	1.751
																																																	1.751
																																																	1.751
																																																	1.751
																																																	1.751
																																																	1.751
																																																	1.751
																																																	1.752
																																																	1.752
																																																	1.752
																																																	1.702
																																																	1.702
																																																	1.702
																																																	1.702
																																																	1.701
																																																	1.701
																																																	1.701
																																																	1.701
																																																	1.702
																																																	1.702
																																																	1.702
																																																	1.701
																																																	1.701
																																																	1.701
																																																	1.701
																																																	1.701
																																																	1.701
																																																	1.702
																																																	1.702
																																																	1.702
																																																	1.701
																																																	1.701
																																																	1.701
																																																	1.701
																																																	1.701
																																																	1.701
																																																	1.702
																																																	1.702
																																																	1.702
																																																	1.702
																																																	1.702
																																																	1.701
																																																	1.701
																																																	1.701
																																																	1.701
																																																	1.702
																																																	1.702
																																																	1.701
																																																	1.701
																																																	1.701
																																																	1.702
																																																	1.702
																																																	1.701
																																																	1.701
																																																	1.702
																																																	1.702
																																																	1.701
																																																	1.701
																																																	1.701
																																																	1.65
																																																	1.65
																																																	1.65
																																																	1.65
																																																	1.65
																																																	1.65
																																																	1.65
																																																	1.65
																																																	1.65
																																																	1.65
																																																	1.65
																																																	1.65
																																																	1.65
																																																	1.65
																																																	1.65
																																																	1.65
																																																	1.65
																																																	1.65
																																																	1.65
																																																	1.65
																																																	1.65
																																																	1.65
																																																	1.65
																																																	1.65
																																																	1.65
																																																	1.65
																																																	1.65
																																																	1.65
																																																	1.65
																																																	1.65
																																																	1.65
																																																	1.65
																																																	1.65
																																																	1.65
																																																	1.65
																																																	1.65
																																																	1.65
																																																	1.65
																																																	1.65
																																																	1.65
																																																	1.65
																																																	1.65
																																																	1.65
																																																	1.65
																																																	1.65
																																																	1.65
																																																	1.65
																																																	1.65
																																																	1.65
																																																	1.598
																																																	1.598
																																																	1.598
																																																	1.598
																																																	1.598
																																																	1.598
																																																	1.598
																																																	1.6
																																																	1.6
																																																	1.6
																																																	1.6
																																																	1.6
																																																	1.6
																																																	1.6
																																																	1.6
																																																	1.6
																																																	1.598
																																																	1.598
																																																	1.6
																																																	1.6
																																																	1.6
																																																	1.6
																																																	1.598
																																																	1.598
																																																	1.6
																																																	1.6
																																																	1.6
																																																	1.6
																																																	1.6
																																																	1.6
																																																	1.6
																																																	1.598
																																																	1.598
																																																	1.6
																																																	1.6
																																																	1.6
																																																	1.6
																																																	1.6
																																																	1.598
																																																	1.598
																																																	1.598
																																																	1.598
																																																	1.6
																																																	1.6
																																																	1.598
																																																	1.598
																																																	1.598
																																																	1.598
																																																	1.598
																																																	1.6
																																																	1.6
																																																	1.6
																																																	1.549
																																																	1.549
																																																	1.549
																																																	1.549
																																																	1.549
																																																	1.549
																																																	1.549
																																																	1.549
																																																	1.549
																																																	1.549
																																																	1.549
																																																	1.549
																																																	1.549
																																																	1.549
																																																	1.549
																																																	1.549
																																																	1.549
																																																	1.549
																																																	1.549
																																																	1.549
																																																	1.549
																																																	1.549
																																																	1.549
																																																	1.549
																																																	1.549
																																																	1.549
																																																	1.549
																																																	1.549
																																																	1.549
																																																	1.549
																																																	1.549
																																																	1.549
																																																	1.549
																																																	1.549
																																																	1.549
																																																	1.549
																																																	1.549
																																																	1.549
																																																	1.549
																																																	1.549
																																																	1.549
																																																	1.549
																																																	1.549
																																																	1.549
																																																	1.549
																																																	1.549
																																																	1.549
																																																	1.549
																																																	1.549
																																																	1.5
																																																	1.5
																																																	1.499
																																																	1.499
																																																	1.5
																																																	1.5
																																																	1.5
																																																	1.5
																																																	1.5
																																																	1.5
																																																	1.5
																																																	1.499
																																																	1.499
																																																	1.5
																																																	1.5
																																																	1.5
																																																	1.5
																																																	1.5
																																																	1.5
																																																	1.5
																																																	1.5
																																																	1.5
																																																	1.5
																																																	1.5
																																																	1.5
																																																	1.5
																																																	1.499
																																																	1.499
																																																	1.499
																																																	1.499
																																																	1.499
																																																	1.5
																																																	1.5
																																																	1.5
																																																	1.5
																																																	1.5
																																																	1.5
																																																	1.5
																																																	1.5
																																																	1.5
																																																	1.5
																																																	1.5
																																																	1.5
																																																	1.5
																																																	1.5
																																																	1.5
																																																	1.5
																																																	1.5
																																																	1.5
																																																	1.45
																																																	1.45
																																																	1.45
																																																	1.45
																																																	1.45
																																																	1.45
																																																	1.45
																																																	1.45
																																																	1.45
																																																	1.45
																																																	1.45
																																																	1.45
																																																	1.45
																																																	1.45
																																																	1.45
																																																	1.449
																																																	1.449
																																																	1.449
																																																	1.449
																																																	1.449
																																																	1.45
																																																	1.45
																																																	1.45
																																																	1.45
																																																	1.45
																																																	1.45
																																																	1.449
																																																	1.449
																																																	1.449
																																																	1.45
																																																	1.45
																																																	1.449
																																																	1.449
																																																	1.449
																																																	1.449
																																																	1.45
																																																	1.45
																																																	1.45
																																																	1.45
																																																	1.45
																																																	1.449
																																																	1.449
																																																	1.449
																																																	1.449
																																																	1.45
																																																	1.45
																																																	1.45
																																																	1.45
																																																	1.45
																																																	1.45
																																																	1.45
																																																	1.4
																																																	1.4
																																																	1.4
																																																	1.4
																																																	1.4
																																																	1.4
																																																	1.4
																																																	1.4
																																																	1.4
																																																	1.4
																																																	1.4
																																																	1.398
																																																	1.398
																																																	1.398
																																																	1.397
																																																	1.397
																																																	1.398
																																																	1.398
																																																	1.398
																																																	1.398
																																																	1.398
																																																	1.398
																																																	1.398
																																																	1.398
																																																	1.398
																																																	1.398
																																																	1.398
																																																	1.398
																																																	1.398
																																																	1.398
																																																	1.398
																																																	1.398
																																																	1.398
																																																	1.398
																																																	1.398
																																																	1.398
																																																	1.398
																																																	1.398
																																																	1.398
																																																	1.398
																																																	1.398
																																																	1.398
																																																	1.398
																																																	1.398
																																																	1.398
[truncated: 7 more columns]
